# Supplementary material for: Acute Kidney Injury in Internal Medicine Wards During a Period of Wartime Healthcare System Disruption: A Retrospective Cohort Study
Source: J Clin Med. 2026 Apr 13;15(8):2943. doi: 10.3390/jcm15082943 (PMC13116436; doi:10.3390/jcm15082943)
Supplement: Supplementary file 1 [file jcm-15-02943-s001.zip]

Archive with 1 entries (1 files):
- jcm-4241130-supplementary.pdf
